# Supplementary material for: Droplet-based microfluidic analysis and screening of single plant cells
Source: PLoS One. 2018 May 3;13(5):e0196810. doi: 10.1371/journal.pone.0196810 (PMC5933695; doi:10.1371/journal.pone.0196810)
Supplement: S2 Video — (ZIP) [file pone.0196810.s004.zip]

Archive with 2 entries (1 files):
- 199992-2/
- 199992-2/Video S2.avi
